# Supplementary material for: Differential Gene Profiling of the Heartwood Formation Process in Taiwania cryptomerioides Hayata Xylem Tissues
Source: Int J Mol Sci. 2020 Jan 31;21(3):960. doi: 10.3390/ijms21030960 (PMC7037362; doi:10.3390/ijms21030960)
Supplement: Supplementary file 1 [file ijms-21-00960-s001.zip]

Archive with 2 entries (2 files):
- Figure S1-S4.pdf
- Table S1-S7.xlsx
